# Supplementary material for: Stability evaluation of compounded hydroxyurea 100 mg/mL oral liquids using a novel analytical method involving chemical derivatization
Source: PLoS One. 2022 Jun 24;17(6):e0270206. doi: 10.1371/journal.pone.0270206 (PMC9231814; doi:10.1371/journal.pone.0270206)
Supplement: S1 Appendix — Excel file containing all reported HPLC results. (XLSX) [file pone.0270206.s003.xlsx]

## Sheet: calibration_HU
	Data Filename	Area
1	Courbe J1 - BLK_001.lcd	-----
2	Courbe J1 - STD HU - 80 mgmL_002.lcd	1567804
3	Courbe J1 - STD HU - 90 mgmL_003.lcd	1802035
4	Courbe J1 - STD HU - 100 mgmL_004.lcd	1986089
5	Courbe J1 - STD HU - 110 mgmL_005.lcd	2147818
6	Courbe J1 - STD HU - 120 mgmL_006.lcd	2332569
7	Courbe J1 - BLK_007.lcd	-----
8	Courbe J1 - STD HU - 80 mgmL_008.lcd	1566868
9	Courbe J1 - STD HU - 90 mgmL_009.lcd	1800628
10	Courbe J1 - STD HU - 100 mgmL_010.lcd	1984618
11	Courbe J1 - STD HU - 110 mgmL_011.lcd	2146805
12	Courbe J1 - STD HU - 120 mgmL_012.lcd	2335252
13	Courbe J1 - BLK_013.lcd	-----
14	Courbe J1 - STD HU - 80 mgmL_014.lcd	1568804
15	Courbe J1 - STD HU - 90 mgmL_015.lcd	1802216
16	Courbe J1 - STD HU - 100 mgmL_016.lcd	1986044
17	Courbe J1 - STD HU - 110 mgmL_017.lcd	2150339
18	Courbe J1 - STD HU - 120 mgmL_018.lcd	2337243
19	Courbe J2 - BLK_001.lcd	-----
20	Courbe J2 - STD HU - 80 mgmL_002.lcd	1559071
21	Courbe J2 - STD HU - 90 mgmL_003.lcd	1793338
22	Courbe J2 - STD HU - 100 mgmL_004.lcd	1973899
23	Courbe J2 - STD HU - 110 mgmL_005.lcd	2138913
24	Courbe J2 - STD HU - 120 mgmL_006.lcd	2323709
25	Courbe J2 - BLK_007.lcd	-----
26	Courbe J2 - STD HU - 80 mgmL_008.lcd	1559567
27	Courbe J2 - STD HU - 90 mgmL_009.lcd	1796698
28	Courbe J2 - STD HU - 100 mgmL_010.lcd	1970664
29	Courbe J2 - STD HU - 110 mgmL_011.lcd	2136808
30	Courbe J2 - STD HU - 120 mgmL_012.lcd	2324622
31	Courbe J2 - BLK_013.lcd	-----
32	Courbe J2 - STD HU - 80 mgmL_014.lcd	1575113
33	Courbe J2 - STD HU - 90 mgmL_015.lcd	1794852
34	Courbe J2 - STD HU - 100 mgmL_016.lcd	1983381
35	Courbe J2 - STD HU - 110 mgmL_017.lcd	2143923
36	Courbe J2 - STD HU - 120 mgmL_018.lcd	2349569
37	Courbe J3 - BLK_001.lcd	-----
38	Courbe J3 - STD HU - 80 mgmL_002.lcd	1576422
39	Courbe J3 - STD HU - 90 mgmL_003.lcd	1811738
40	Courbe J3 - STD HU - 100 mgmL_004.lcd	1991565
41	Courbe J3 - STD HU - 110 mgmL_005.lcd	2157794
42	Courbe J3 - STD HU - 120 mgmL_006.lcd	2343767
43	Courbe J3 - BLK_007.lcd	-----
44	Courbe J3 - STD HU - 80 mgmL_008.lcd	1575772
45	Courbe J3 - STD HU - 90 mgmL_009.lcd	1812731
46	Courbe J3 - STD HU - 100 mgmL_010.lcd	1991457
47	Courbe J3 - STD HU - 110 mgmL_011.lcd	2158228
48	Courbe J3 - STD HU - 120 mgmL_012.lcd	2346318
49	Courbe J3 - BLK_013.lcd	-----
50	Courbe J3 - STD HU - 80 mgmL_014.lcd	1581502
51	Courbe J3 - STD HU - 90 mgmL_015.lcd	1816897
52	Courbe J3 - STD HU - 100 mgmL_016.lcd	1996364
53	Courbe J3 - STD HU - 110 mgmL_017.lcd	2160826
54	Courbe J3 - STD HU - 120 mgmL_018.lcd	2346816
55	HU - Degradation - Ref_001.lcd	764247
56	HU - Degradation - H2O_002.lcd	710980
57	HU - Degradation - H2O2_003.lcd	594872
58	HU - Degradation - HCL_004.lcd	453103
59	HU - Degradation - NaOH_005.lcd	608620

## Sheet: stability_T0
	Data Filename	Area
1	Courbe T0 - BLK_001.lcd	-----
2	Courbe T0 - STD HU - 80 mgmL_002.lcd	1240139
3	Courbe T0 - STD HU - 90 mgmL_003.lcd	1416957
4	Courbe T0 - STD HU - 100 mgmL_004.lcd	1565356
5	Courbe T0 - STD HU - 110 mgmL_005.lcd	1701683
6	Courbe T0 - STD HU - 120 mgmL_006.lcd	1850428
7	Courbe T0 - BLK_007.lcd	-----
8	Courbe T0 - STD HU - 80 mgmL_008.lcd	1240917
9	Courbe T0 - STD HU - 90 mgmL_009.lcd	1417171
10	Courbe T0 - STD HU - 100 mgmL_010.lcd	1566628
11	Courbe T0 - STD HU - 110 mgmL_011.lcd	1701268
12	Courbe T0 - STD HU - 120 mgmL_012.lcd	1849589
13	Courbe T0 - BLK_013.lcd	-----
14	Courbe T0 - STD HU - 80 mgmL_014.lcd	1241105
15	Courbe T0 - STD HU - 90 mgmL_015.lcd	1417213
16	Courbe T0 - STD HU - 100 mgmL_016.lcd	1566643
17	Courbe T0 - STD HU - 110 mgmL_017.lcd	1703201
18	Courbe T0 - STD HU - 120 mgmL_018.lcd	1850634
19	Mortar T0 - Original - 1_019.lcd	1446629
20	Mortar T0 - Original - 1_020.lcd	1444804
21	Mortar T0 - Original - 2_021.lcd	1445648
22	Mortar T0 - Original - 2_022.lcd	1445796
23	Mortar T0 - Original - 3_023.lcd	1459968
24	Mortar T0 - Original - 3_024.lcd	1457730
25	Mortar T0 - Generic - 1_025.lcd	1492401
26	Mortar T0 - Generic - 1_026.lcd	1493852
27	Mortar T0 - Generic - 2_027.lcd	1521215
28	Mortar T0 - Generic - 2_028.lcd	1518615
29	Mortar T0 - Generic - 3_029.lcd	1479968
30	Mortar T0 - Generic - 3_030.lcd	1479968
31	Mortar T0 - Powder - 1_031.lcd	1511402
32	Mortar T0 - Powder - 1_032.lcd	1510373
33	Mortar T0 - Powder - 2_033.lcd	1506732
34	Mortar T0 - Powder - 2_034.lcd	1509817
35	Mortar T0 - Powder - 3_035.lcd	1520262
36	Mortar T0 - Powder - 3_036.lcd	1518951
37	Mixer T0 - Powder - 1_037.lcd	1578211
38	Mixer T0 - Powder - 1_038.lcd	1578908
39	Mixer T0 - Powder - 2_039.lcd	1571898
40	Mixer T0 - Powder - 2_040.lcd	1570920
41	Mixer T0 - Powder - 3_041.lcd	1557367
42	Mixer T0 - Powder - 3_042.lcd	1556519
43	QuartetRx T0 - Original - 1_043.lcd	1434365
44	QuartetRx T0 - Original - 1_044.lcd	1435170
45	QuartetRx T0 - Original - 2_045.lcd	1415713
46	QuartetRx T0 - Original - 2_046.lcd	1415836
47	QuartetRx T0 - Original - 3_047.lcd	1420338
48	QuartetRx T0 - Original - 3_048.lcd	1421949
49	QuartetRx T0 - Generic - 1_049.lcd	1461519
50	QuartetRx T0 - Generic - 1_050.lcd	1462636
51	QuartetRx T0 - Generic - 2_051.lcd	1469968
52	QuartetRx T0 - Generic - 2_052.lcd	1469677
53	QuartetRx T0 - Generic - 3_053.lcd	1446888
54	QuartetRx T0 - Generic - 3_054.lcd	1446320

## Sheet: stability_T7
	Data Filename	Area
1	Courbe T7 - BLK_001.lcd	-----
2	Courbe T7 - STD HU - 80 mgmL_002.lcd	1240139
3	Courbe T7 - STD HU - 90 mgmL_003.lcd	1416957
4	Courbe T7 - STD HU - 100 mgmL_004.lcd	1565356
5	Courbe T7 - STD HU - 110 mgmL_005.lcd	1701683
6	Courbe T7 - STD HU - 120 mgmL_006.lcd	1850428
7	Courbe T7 - BLK_007.lcd	-----
8	Courbe T7 - STD HU - 80 mgmL_008.lcd	1240917
9	Courbe T7 - STD HU - 90 mgmL_009.lcd	1417171
10	Courbe T7 - STD HU - 100 mgmL_010.lcd	1566628
11	Courbe T7 - STD HU - 110 mgmL_011.lcd	1701268
12	Courbe T7 - STD HU - 120 mgmL_012.lcd	1849589
13	Courbe T7 - BLK_013.lcd	-----
14	Courbe T7 - STD HU - 80 mgmL_014.lcd	1241105
15	Courbe T7 - STD HU - 90 mgmL_015.lcd	1417213
16	Courbe T7 - STD HU - 100 mgmL_016.lcd	1566643
17	Courbe T7 - STD HU - 110 mgmL_017.lcd	1703201
18	Courbe T7 - STD HU - 120 mgmL_018.lcd	1850634
19	Mortar T7 - Original - 1 - Bottle_019.lcd	1593739
20	Mortar T7 - Original - 1 - Bottle_020.lcd	1586620
21	Mortar T7 - Original - 2 - Bottle_021.lcd	1580533
22	Mortar T7 - Original - 2 - Bottle_022.lcd	1580409
23	Mortar T7 - Original - 3 - Bottle_023.lcd	1593670
24	Mortar T7 - Original - 3 - Bottle_024.lcd	1594151
25	Mortar T7 - Generic - 1 - Bottle_025.lcd	1607962
26	Mortar T7 - Generic - 1 - Bottle_026.lcd	1607609
27	Mortar T7 - Generic - 2 - Bottle_027.lcd	1684613
28	Mortar T7 - Generic - 2 - Bottle_028.lcd	1682670
29	Mortar T7 - Generic - 3 - Bottle_029.lcd	1607277
30	Mortar T7 - Generic - 3 - Bottle_030.lcd	1603800
31	Mortar T7 - Powder - 1 - Bottle_031.lcd	1637907
32	Mortar T7 - Powder - 1 - Bottle_032.lcd	1628466
33	Mortar T7 - Powder - 2 - Bottle_033.lcd	1657115
34	Mortar T7 - Powder - 2 - Bottle_034.lcd	1654582
35	Mortar T7 - Powder - 3 - Bottle_035.lcd	1616796
36	Mortar T7 - Powder - 3 - Bottle_036.lcd	1622813
37	Mixer T7 - Powder - 1 - Bottle_037.lcd	1726488
38	Mixer T7 - Powder - 1 - Bottle_038.lcd	1723595
39	Mixer T7 - Powder - 2 - Bottle_039.lcd	1708634
40	Mixer T7 - Powder - 2 - Bottle_040.lcd	1708311
41	Mixer T7 - Powder - 3 - Bottle_041.lcd	1725120
42	Mixer T7 - Powder - 3 - Bottle_042.lcd	1722418
43	QuartetRx T7 - Original - 1 - Bottle_043.lcd	1549514
44	QuartetRx T7 - Original - 1 - Bottle_044.lcd	1551154
45	QuartetRx T7 - Original - 2 - Bottle_045.lcd	1575311
46	QuartetRx T7 - Original - 2 - Bottle_046.lcd	1537974
47	QuartetRx T7 - Original - 3 - Bottle_047.lcd	1537974
48	QuartetRx T7 - Original - 3 - Bottle_048.lcd	1536653
49	QuartetRx T7 - Generic - 1 - Bottle_049.lcd	1612046
50	QuartetRx T7 - Generic - 1 - Bottle_050.lcd	1614689
51	QuartetRx T7 - Generic - 2 - Bottle_051.lcd	1627720
52	QuartetRx T7 - Generic - 2 - Bottle_052.lcd	1629327
53	QuartetRx T7 - Generic - 3 - Bottle_053.lcd	1621297
54	QuartetRx T7 - Generic - 3 - Bottle_054.lcd	1621812
55	Mortar T7 - Original - 1 - Syringe_055.lcd	1625311
56	Mortar T7 - Original - 1 - Syringe_056.lcd	1625367
57	Mortar T7 - Original - 2 - Syringe_057.lcd	1624069
58	Mortar T7 - Original - 2 - Syringe_058.lcd	1622458
59	Mortar T7 - Original - 3 - Syringe_059.lcd	1588419
60	Mortar T7 - Original - 3 - Syringe_060.lcd	1587698
61	Mortar T7 - Generic - 1 - Syringe_061.lcd	1661017
62	Mortar T7 - Generic - 1 - Syringe_062.lcd	1658937
63	Mortar T7 - Generic - 2 - Syringe_063.lcd	1648062
64	Mortar T7 - Generic - 2 - Syringe_064.lcd	1642828
65	Mortar T7 - Generic - 3 - Syringe_065.lcd	1626950
66	Mortar T7 - Generic - 3 - Syringe_066.lcd	1629674
67	Mortar T7 - Powder - 1 - Syringe_067.lcd	1651874
68	Mortar T7 - Powder - 1 - Syringe_068.lcd	1651272
69	Mortar T7 - Powder - 2 - Syringe_069.lcd	1670514
70	Mortar T7 - Powder - 2 - Syringe_070.lcd	1669759
71	Mortar T7 - Powder - 3 - Syringe_071.lcd	1660961
72	Mortar T7 - Powder - 3 - Syringe_072.lcd	1662647
73	Mixer T7 - Powder - 1 - Syringe_073.lcd	1725628
74	Mixer T7 - Powder - 1 - Syringe_074.lcd	1726204
75	Mixer T7 - Powder - 2 - Syringe_075.lcd	1731019
76	Mixer T7 - Powder - 2 - Syringe_076.lcd	1733796
77	Mixer T7 - Powder - 3 - Syringe_077.lcd	1742582
78	Mixer T7 - Powder - 3 - Syringe_078.lcd	1734939
79	QuartetRx T7 - Original - 1 - Syringe_079.lcd	1554365
80	QuartetRx T7 - Original - 1 - Syringe_080.lcd	1556266
81	QuartetRx T7 - Original - 2 - Syringe_081.lcd	1529113
82	QuartetRx T7 - Original - 2 - Syringe_082.lcd	1536422
83	QuartetRx T7 - Original - 3 - Syringe_083.lcd	1521252
84	QuartetRx T7 - Original - 3 - Syringe_084.lcd	1520097
85	QuartetRx T7 - Generic - 1 - Syringe_085.lcd	1624997
86	QuartetRx T7 - Generic - 1 - Syringe_086.lcd	1624442
87	QuartetRx T7 - Generic - 2 - Syringe_087.lcd	1599476
88	QuartetRx T7 - Generic - 2 - Syringe_088.lcd	1597548
89	QuartetRx T7 - Generic - 3 - Syringe_089.lcd	1587476
90	QuartetRx T7 - Generic - 3 - Syringe_090.lcd	1593970

## Sheet: stability_T14
	Data Filename	Area
1	Courbe T14 - BLK_001.lcd	-----
2	Courbe T14 - STD HU - 80 mgmL_002.lcd	1238217
3	Courbe T14 - STD HU - 90 mgmL_003.lcd	1453323
4	Courbe T14 - STD HU - 100 mgmL_004.lcd	1578224
5	Courbe T14 - STD HU - 110 mgmL_005.lcd	1743669
6	Courbe T14 - STD HU - 120 mgmL_006.lcd	1882963
7	Courbe T14 - BLK_007.lcd	-----
8	Courbe T14 - STD HU - 80 mgmL_008.lcd	1238674
9	Courbe T14 - STD HU - 90 mgmL_009.lcd	1457690
10	Courbe T14 - STD HU - 100 mgmL_010.lcd	1578941
11	Courbe T14 - STD HU - 110 mgmL_011.lcd	1742081
12	Courbe T14 - STD HU - 120 mgmL_012.lcd	1885633
13	Courbe T14 - BLK_013.lcd	-----
14	Courbe T14 - STD HU - 80 mgmL_014.lcd	1241607
15	Courbe T14 - STD HU - 90 mgmL_015.lcd	1453690
16	Courbe T14 - STD HU - 100 mgmL_016.lcd	1576864
17	Courbe T14 - STD HU - 110 mgmL_017.lcd	1734708
18	Courbe T14 - STD HU - 120 mgmL_018.lcd	1875665
19	Mortar T14 - Original - 1 - Bottle_019.lcd	1399979
20	Mortar T14 - Original - 1 - Bottle_020.lcd	1396795
21	Mortar T14 - Original - 2 - Bottle_021.lcd	1353777
22	Mortar T14 - Original - 2 - Bottle_022.lcd	1359864
23	Mortar T14 - Original - 3 - Bottle_023.lcd	1383095
24	Mortar T14 - Original - 3 - Bottle_024.lcd	1383346
25	Mortar T14 - Generic - 1 - Bottle_025.lcd	1494626
26	Mortar T14 - Generic - 1 - Bottle_026.lcd	1493668
27	Mortar T14 - Generic - 2 - Bottle_027.lcd	1515018
28	Mortar T14 - Generic - 2 - Bottle_028.lcd	1513872
29	Mortar T14 - Generic - 3 - Bottle_029.lcd	1507394
30	Mortar T14 - Generic - 3 - Bottle_030.lcd	1505867
31	Mortar T14 - Powder - 1 - Bottle_031.lcd	1500307
32	Mortar T14 - Powder - 1 - Bottle_032.lcd	1498268
33	Mortar T14 - Powder - 2 - Bottle_033.lcd	1465818
34	Mortar T14 - Powder - 2 - Bottle_034.lcd	1467189
35	Mortar T14 - Powder - 3 - Bottle_035.lcd	1505348
36	Mortar T14 - Powder - 3 - Bottle_036.lcd	1502657
37	Mixer T14 - Powder - 1 - Bottle_037.lcd	1481058
38	Mixer T14 - Powder - 1 - Bottle_038.lcd	1478312
39	Mixer T14 - Powder - 2 - Bottle_039.lcd	1567867
40	Mixer T14 - Powder - 2 - Bottle_040.lcd	1564500
41	Mixer T14 - Powder - 3 - Bottle_041.lcd	1549641
42	Mixer T14 - Powder - 3 - Bottle_042.lcd	1548424
43	QuartetRx T14 - Original - 1 - Bottle_043.lcd	1398937
44	QuartetRx T14 - Original - 1 - Bottle_044.lcd	1399869
45	QuartetRx T14 - Original - 2 - Bottle_045.lcd	1419951
46	QuartetRx T14 - Original - 2 - Bottle_046.lcd	1416699
47	QuartetRx T14 - Original - 3 - Bottle_047.lcd	1418036
48	QuartetRx T14 - Original - 3 - Bottle_048.lcd	1416696
49	QuartetRx T14 - Generic - 1 - Bottle_049.lcd	1435269
50	QuartetRx T14 - Generic - 1 - Bottle_050.lcd	1433841
51	QuartetRx T14 - Generic - 2 - Bottle_051.lcd	1443222
52	QuartetRx T14 - Generic - 2 - Bottle_052.lcd	1437984
53	QuartetRx T14 - Generic - 3 - Bottle_053.lcd	1435953
54	QuartetRx T14 - Generic - 3 - Bottle_054.lcd	1435968
55	Mortar T14 - Original - 1 - Syringe_055.lcd	1415642
56	Mortar T14 - Original - 1 - Syringe_056.lcd	1415224
57	Mortar T14 - Original - 2 - Syringe_057.lcd	1414868
58	Mortar T14 - Original - 2 - Syringe_058.lcd	1415236
59	Mortar T14 - Original - 3 - Syringe_059.lcd	1456600
60	Mortar T14 - Original - 3 - Syringe_060.lcd	1456639
61	Mortar T14 - Generic - 1 - Syringe_061.lcd	1475137
62	Mortar T14 - Generic - 1 - Syringe_062.lcd	1472213
63	Mortar T14 - Generic - 2 - Syringe_063.lcd	1515728
64	Mortar T14 - Generic - 2 - Syringe_064.lcd	1513906
65	Mortar T14 - Generic - 3 - Syringe_065.lcd	1487520
66	Mortar T14 - Generic - 3 - Syringe_066.lcd	1487942
67	Mortar T14 - Powder - 1 - Syringe_067.lcd	1506462
68	Mortar T14 - Powder - 1 - Syringe_068.lcd	1506384
69	Mortar T14 - Powder - 2 - Syringe_069.lcd	1502959
70	Mortar T14 - Powder - 2 - Syringe_070.lcd	1504230
71	Mortar T14 - Powder - 3 - Syringe_071.lcd	1504249
72	Mortar T14 - Powder - 3 - Syringe_072.lcd	1507194
73	Mixer T14 - Powder - 1 - Syringe_073.lcd	1593159
74	Mixer T14 - Powder - 1 - Syringe_074.lcd	1592264
75	Mixer T14 - Powder - 2 - Syringe_075.lcd	1569591
76	Mixer T14 - Powder - 2 - Syringe_076.lcd	1567989
77	Mixer T14 - Powder - 3 - Syringe_077.lcd	1583123
78	Mixer T14 - Powder - 3 - Syringe_078.lcd	1583111
79	QuartetRx T14 - Original - 1 - Syringe_079.lcd	1411189
80	QuartetRx T14 - Original - 1 - Syringe_080.lcd	1409592
81	QuartetRx T14 - Original - 2 - Syringe_081.lcd	1413495
82	QuartetRx T14 - Original - 2 - Syringe_082.lcd	1414555
83	QuartetRx T14 - Original - 3 - Syringe_083.lcd	1418312
84	QuartetRx T14 - Original - 3 - Syringe_084.lcd	1415337
85	QuartetRx T14 - Generic - 1 - Syringe_085.lcd	1423288
86	QuartetRx T14 - Generic - 1 - Syringe_086.lcd	1426092
87	QuartetRx T14 - Generic - 2 - Syringe_087.lcd	1435445
88	QuartetRx T14 - Generic - 2 - Syringe_088.lcd	1436692
89	QuartetRx T14 - Generic - 3 - Syringe_089.lcd	1452276
90	QuartetRx T14 - Generic - 3 - Syringe_090.lcd	1450742

## Sheet: stability_T30
	Data Filename	Area
1	Courbe T30 - BLK_001.lcd	-----
2	Courbe T30 - STD HU - 80 mgmL_002.lcd	1530931
3	Courbe T30 - STD HU - 90 mgmL_003.lcd	1759503
4	Courbe T30 - STD HU - 100 mgmL_004.lcd	1943284
5	Courbe T30 - STD HU - 110 mgmL_005.lcd	2118472
6	Courbe T30 - STD HU - 120 mgmL_006.lcd	2293937
7	Courbe T30 - BLK_007.lcd	-----
8	Courbe T30 - STD HU - 80 mgmL_008.lcd	1508375
9	Courbe T30 - STD HU - 90 mgmL_009.lcd	1751223
10	Courbe T30 - STD HU - 100 mgmL_010.lcd	1926813
11	Courbe T30 - STD HU - 110 mgmL_011.lcd	2102500
12	Courbe T30 - STD HU - 120 mgmL_012.lcd	2284217
13	Courbe T30 - BLK_013.lcd	-----
14	Courbe T30 - STD HU - 80 mgmL_014.lcd	1511472
15	Courbe T30 - STD HU - 90 mgmL_015.lcd	1745723
16	Courbe T30 - STD HU - 100 mgmL_016.lcd	1923383
17	Courbe T30 - STD HU - 110 mgmL_017.lcd	2105197
18	Courbe T30 - STD HU - 120 mgmL_018.lcd	2279452
19	Mortar T30 - Original - 1 - Bottle_019.lcd	1794860
20	Mortar T30 - Original - 1 - Bottle_020.lcd	1799630
21	Mortar T30 - Original - 2 - Bottle_021.lcd	1786792
22	Mortar T30 - Original - 2 - Bottle_022.lcd	1787279
23	Mortar T30 - Original - 3 - Bottle_023.lcd	1801867
24	Mortar T30 - Original - 3 - Bottle_024.lcd	1799177
25	Mortar T30 - Generic - 1 - Bottle_025.lcd	1828787
26	Mortar T30 - Generic - 1 - Bottle_026.lcd	1823148
27	Mortar T30 - Generic - 2 - Bottle_027.lcd	1860488
28	Mortar T30 - Generic - 2 - Bottle_028.lcd	1858351
29	Mortar T30 - Generic - 3 - Bottle_029.lcd	1820008
30	Mortar T30 - Generic - 3 - Bottle_030.lcd	1818974
31	Mortar T30 - Powder - 1 - Bottle_031.lcd	1815091
32	Mortar T30 - Powder - 1 - Bottle_032.lcd	1813756
33	Mortar T30 - Powder - 2 - Bottle_033.lcd	1813695
34	Mortar T30 - Powder - 2 - Bottle_034.lcd	1814587
35	Mortar T30 - Powder - 3 - Bottle_035.lcd	1842712
36	Mortar T30 - Powder - 3 - Bottle_036.lcd	1846493
37	Mixer T30 - Powder - 1 - Bottle_037.lcd	1949847
38	Mixer T30 - Powder - 1 - Bottle_038.lcd	1947989
39	Mixer T30 - Powder - 2 - Bottle_039.lcd	1898923
40	Mixer T30 - Powder - 2 - Bottle_040.lcd	1896398
41	Mixer T30 - Powder - 3 - Bottle_041.lcd	1882874
42	Mixer T30 - Powder - 3 - Bottle_042.lcd	1880900
43	QuartetRx T30 - Original - 1 - Bottle_043.lcd	1724904
44	QuartetRx T30 - Original - 1 - Bottle_044.lcd	1723782
45	QuartetRx T30 - Original - 2 - Bottle_045.lcd	1671933
46	QuartetRx T30 - Original - 2 - Bottle_046.lcd	1675971
47	QuartetRx T30 - Original - 3 - Bottle_047.lcd	1717231
48	QuartetRx T30 - Original - 3 - Bottle_048.lcd	1721789
49	QuartetRx T30 - Generic - 1 - Bottle_049.lcd	1753973
50	QuartetRx T30 - Generic - 1 - Bottle_050.lcd	1756384
51	QuartetRx T30 - Generic - 2 - Bottle_051.lcd	1766775
52	QuartetRx T30 - Generic - 2 - Bottle_052.lcd	1769993
53	QuartetRx T30 - Generic - 3 - Bottle_053.lcd	1754831
54	QuartetRx T30 - Generic - 3 - Bottle_054.lcd	1753032

## Sheet: stability_T45
	Data Filename	Area
1	Courbe T45 - BLK_001.lcd	-----
2	Courbe T45 - STD HU - 80 mgmL_002.lcd	1570975
3	Courbe T45 - STD HU - 90 mgmL_003.lcd	1823804
4	Courbe T45 - STD HU - 100 mgmL_004.lcd	1936235
5	Courbe T45 - STD HU - 110 mgmL_005.lcd	2163937
6	Courbe T45 - STD HU - 120 mgmL_006.lcd	2366712
7	Courbe T45 - BLK_007.lcd	-----
8	Courbe T45 - STD HU - 80 mgmL_008.lcd	1538467
9	Courbe T45 - STD HU - 90 mgmL_009.lcd	1800955
10	Courbe T45 - STD HU - 100 mgmL_010.lcd	1932149
11	Courbe T45 - STD HU - 110 mgmL_011.lcd	2163536
12	Courbe T45 - STD HU - 120 mgmL_012.lcd	2367142
13	Courbe T45 - BLK_013.lcd	-----
14	Courbe T45 - STD HU - 80 mgmL_014.lcd	1532011
15	Courbe T45 - STD HU - 90 mgmL_015.lcd	1804620
16	Courbe T45 - STD HU - 100 mgmL_016.lcd	1937338
17	Courbe T45 - STD HU - 110 mgmL_017.lcd	2165209
18	Courbe T45 - STD HU - 120 mgmL_018.lcd	2369424
19	Mortar T45 - Original - 1 - Bottle_019.lcd	1764584
20	Mortar T45 - Original - 1 - Bottle_020.lcd	1763444
21	Mortar T45 - Original - 2 - Bottle_021.lcd	1727886
22	Mortar T45 - Original - 2 - Bottle_022.lcd	1721775
23	Mortar T45 - Original - 3 - Bottle_023.lcd	1770167
24	Mortar T45 - Original - 3 - Bottle_024.lcd	1769722
25	Mortar T45 - Generic - 1 - Bottle_025.lcd	1800241
26	Mortar T45 - Generic - 1 - Bottle_026.lcd	1803991
27	Mortar T45 - Generic - 2 - Bottle_027.lcd	1843881
28	Mortar T45 - Generic - 2 - Bottle_028.lcd	1846974
29	Mortar T45 - Generic - 3 - Bottle_029.lcd	1812376
30	Mortar T45 - Generic - 3 - Bottle_030.lcd	1808146
31	Mortar T45 - Powder - 1 - Bottle_031.lcd	1841942
32	Mortar T45 - Powder - 1 - Bottle_032.lcd	1839047
33	Mortar T45 - Powder - 2 - Bottle_033.lcd	1772892
34	Mortar T45 - Powder - 2 - Bottle_034.lcd	1772625
35	Mortar T45 - Powder - 3 - Bottle_035.lcd	1841481
36	Mortar T45 - Powder - 3 - Bottle_036.lcd	1838876
37	Mixer T45 - Powder - 1 - Bottle_037.lcd	1901441
38	Mixer T45 - Powder - 1 - Bottle_038.lcd	1894151
39	Mixer T45 - Powder - 2 - Bottle_039.lcd	1902241
40	Mixer T45 - Powder - 2 - Bottle_040.lcd	1902229
41	Mixer T45 - Powder - 3 - Bottle_041.lcd	1884417
42	Mixer T45 - Powder - 3 - Bottle_042.lcd	1883365
43	QuartetRx T45 - Original - 1 - Bottle_043.lcd	1728027
44	QuartetRx T45 - Original - 1 - Bottle_044.lcd	1732092
45	QuartetRx T45 - Original - 2 - Bottle_045.lcd	1703584
46	QuartetRx T45 - Original - 2 - Bottle_046.lcd	1702576
47	QuartetRx T45 - Original - 3 - Bottle_047.lcd	1724156
48	QuartetRx T45 - Original - 3 - Bottle_048.lcd	1728740
49	QuartetRx T45 - Generic - 1 - Bottle_049.lcd	1751136
50	QuartetRx T45 - Generic - 1 - Bottle_050.lcd	1752759
51	QuartetRx T45 - Generic - 2 - Bottle_051.lcd	1756311
52	QuartetRx T45 - Generic - 2 - Bottle_052.lcd	1761263
53	QuartetRx T45 - Generic - 3 - Bottle_053.lcd	1763947
54	QuartetRx T45 - Generic - 3 - Bottle_054.lcd	1762605

## Sheet: stability_T60
	Data Filename	Area
1	Courbe T60 - BLK_001.lcd	-----
2	Courbe T60 - STD HU - 80 mgmL_002.lcd	1258555
3	Courbe T60 - STD HU - 90 mgmL_003.lcd	1486859
4	Courbe T60 - STD HU - 100 mgmL_004.lcd	1614143
5	Courbe T60 - STD HU - 110 mgmL_005.lcd	1810517
6	Courbe T60 - STD HU - 120 mgmL_006.lcd	1944314
7	Courbe T60 - BLK_007.lcd	-----
8	Courbe T60 - STD HU - 80 mgmL_008.lcd	1260499
9	Courbe T60 - STD HU - 90 mgmL_009.lcd	1487377
10	Courbe T60 - STD HU - 100 mgmL_010.lcd	1613533
11	Courbe T60 - STD HU - 110 mgmL_011.lcd	1808365
12	Courbe T60 - STD HU - 120 mgmL_012.lcd	1939235
13	Courbe T60 - BLK_013.lcd	-----
14	Courbe T60 - STD HU - 80 mgmL_014.lcd	1259576
15	Courbe T60 - STD HU - 90 mgmL_015.lcd	1486732
16	Courbe T60 - STD HU - 100 mgmL_016.lcd	1609778
17	Courbe T60 - STD HU - 110 mgmL_017.lcd	1807019
18	Courbe T60 - STD HU - 120 mgmL_018.lcd	1939574
19	Mortar T60 - Original - 1 - Bottle_019.lcd	1470407
20	Mortar T60 - Original - 1 - Bottle_020.lcd	1469770
21	Mortar T60 - Original - 2 - Bottle_021.lcd	1466708
22	Mortar T60 - Original - 2 - Bottle_022.lcd	1465813
23	Mortar T60 - Original - 3 - Bottle_023.lcd	1483592
24	Mortar T60 - Original - 3 - Bottle_024.lcd	1483280
25	Mortar T60 - Generic - 1 - Bottle_025.lcd	1513528
26	Mortar T60 - Generic - 1 - Bottle_026.lcd	1512248
27	Mortar T60 - Generic - 2 - Bottle_027.lcd	1549718
28	Mortar T60 - Generic - 2 - Bottle_028.lcd	1547680
29	Mortar T60 - Generic - 3 - Bottle_029.lcd	1490112
30	Mortar T60 - Generic - 3 - Bottle_030.lcd	1489617
31	Mortar T60 - Powder - 1 - Bottle_031.lcd	1517219
32	Mortar T60 - Powder - 1 - Bottle_032.lcd	1514747
33	Mortar T60 - Powder - 2 - Bottle_033.lcd	1517939
34	Mortar T60 - Powder - 2 - Bottle_034.lcd	1518432
35	Mortar T60 - Powder - 3 - Bottle_035.lcd	1522037
36	Mortar T60 - Powder - 3 - Bottle_036.lcd	1519042
37	Mixer T60 - Powder - 1 - Bottle_037.lcd	1558531
38	Mixer T60 - Powder - 1 - Bottle_038.lcd	1560471
39	Mixer T60 - Powder - 2 - Bottle_039.lcd	1566923
40	Mixer T60 - Powder - 2 - Bottle_040.lcd	1565731
41	Mixer T60 - Powder - 3 - Bottle_041.lcd	1583195
42	Mixer T60 - Powder - 3 - Bottle_042.lcd	1583270
43	QuartetRx T60 - Original - 1 - Bottle_043.lcd	1439266
44	QuartetRx T60 - Original - 1 - Bottle_044.lcd	1438558
45	QuartetRx T60 - Original - 2 - Bottle_045.lcd	1474200
46	QuartetRx T60 - Original - 2 - Bottle_046.lcd	1474426
47	QuartetRx T60 - Original - 3 - Bottle_047.lcd	1389882
48	QuartetRx T60 - Original - 3 - Bottle_048.lcd	1391288
49	QuartetRx T60 - Generic - 1 - Bottle_049.lcd	1457948
50	QuartetRx T60 - Generic - 1 - Bottle_050.lcd	1457281
51	QuartetRx T60 - Generic - 2 - Bottle_051.lcd	1445667
52	QuartetRx T60 - Generic - 2 - Bottle_052.lcd	1445502
53	QuartetRx T60 - Generic - 3 - Bottle_053.lcd	1449345
54	QuartetRx T60 - Generic - 3 - Bottle_054.lcd	1447976

## Sheet: stability_T75
	Data Filename	Area
1	Courbe T75 - BLK_001.lcd	-----
2	Courbe T75 - STD HU - 80 mgmL_002.lcd	1487053
3	Courbe T75 - STD HU - 90 mgmL_003.lcd	1707003
4	Courbe T75 - STD HU - 100 mgmL_004.lcd	1874325
5	Courbe T75 - STD HU - 110 mgmL_005.lcd	2079336
6	Courbe T75 - STD HU - 120 mgmL_006.lcd	2294048
7	Courbe T75 - BLK_007.lcd	-----
8	Courbe T75 - STD HU - 80 mgmL_008.lcd	1486830
9	Courbe T75 - STD HU - 90 mgmL_009.lcd	1740329
10	Courbe T75 - STD HU - 100 mgmL_010.lcd	1901614
11	Courbe T75 - STD HU - 110 mgmL_011.lcd	2079336
12	Courbe T75 - STD HU - 120 mgmL_012.lcd	2100940
13	Courbe T75 - BLK_013.lcd	-----
14	Courbe T75 - STD HU - 80 mgmL_014.lcd	1486586
15	Courbe T75 - STD HU - 90 mgmL_015.lcd	1748347
16	Courbe T75 - STD HU - 100 mgmL_016.lcd	1908833
17	Courbe T75 - STD HU - 110 mgmL_017.lcd	2104718
18	Courbe T75 - STD HU - 120 mgmL_018.lcd	2312896
19	Mortar T75 - Original - 1 - Bottle_019.lcd	1691414
20	Mortar T75 - Original - 1 - Bottle_020.lcd	1694847
21	Mortar T75 - Original - 2 - Bottle_021.lcd	1718361
22	Mortar T75 - Original - 2 - Bottle_022.lcd	1727495
23	Mortar T75 - Original - 3 - Bottle_023.lcd	1731668
24	Mortar T75 - Original - 3 - Bottle_024.lcd	1729680
25	Mortar T75 - Generic - 1 - Bottle_025.lcd	1759861
26	Mortar T75 - Generic - 1 - Bottle_026.lcd	1768444
27	Mortar T75 - Generic - 2 - Bottle_027.lcd	1815144
28	Mortar T75 - Generic - 2 - Bottle_028.lcd	1815570
29	Mortar T75 - Generic - 3 - Bottle_029.lcd	1772213
30	Mortar T75 - Generic - 3 - Bottle_030.lcd	1770484
31	Mortar T75 - Powder - 1 - Bottle_031.lcd	1768028
32	Mortar T75 - Powder - 1 - Bottle_032.lcd	1768678
33	Mortar T75 - Powder - 2 - Bottle_033.lcd	1762005
34	Mortar T75 - Powder - 2 - Bottle_034.lcd	1761461
35	Mortar T75 - Powder - 3 - Bottle_035.lcd	1794164
36	Mortar T75 - Powder - 3 - Bottle_036.lcd	1792417
37	Mixer T75 - Powder - 1 - Bottle_037.lcd	1855742
38	Mixer T75 - Powder - 1 - Bottle_038.lcd	1854702
39	Mixer T75 - Powder - 2 - Bottle_039.lcd	1846340
40	Mixer T75 - Powder - 2 - Bottle_040.lcd	1847007
41	Mixer T75 - Powder - 3 - Bottle_041.lcd	1839478
42	Mixer T75 - Powder - 3 - Bottle_042.lcd	1836010
43	QuartetRx T75 - Original - 1 - Bottle_043.lcd	1665729
44	QuartetRx T75 - Original - 1 - Bottle_044.lcd	1666131
45	QuartetRx T75 - Original - 2 - Bottle_045.lcd	1650632
46	QuartetRx T75 - Original - 2 - Bottle_046.lcd	1649401
47	QuartetRx T75 - Original - 3 - Bottle_047.lcd	1643886
48	QuartetRx T75 - Original - 3 - Bottle_048.lcd	1642903
49	QuartetRx T75 - Generic - 1 - Bottle_049.lcd	1709188
50	QuartetRx T75 - Generic - 1 - Bottle_050.lcd	1708717
51	QuartetRx T75 - Generic - 2 - Bottle_051.lcd	1701571
52	QuartetRx T75 - Generic - 2 - Bottle_052.lcd	1700436
53	QuartetRx T75 - Generic - 3 - Bottle_053.lcd	1717194
54	QuartetRx T75 - Generic - 3 - Bottle_054.lcd	1716697

## Sheet: stability_T90
	Data Filename	Area
1	Courbe T90 - BLK_001.lcd	-----
2	Courbe T90 - STD HU - 80 mgmL_002.lcd	1487787
3	Courbe T90 - STD HU - 90 mgmL_003.lcd	1767965
4	Courbe T90 - STD HU - 100 mgmL_004.lcd	1931089
5	Courbe T90 - STD HU - 110 mgmL_005.lcd	2146590
6	Courbe T90 - STD HU - 120 mgmL_006.lcd	2331628
7	Courbe T90 - BLK_007.lcd	-----
8	Courbe T90 - STD HU - 80 mgmL_008.lcd	1487596
9	Courbe T90 - STD HU - 90 mgmL_009.lcd	1765504
10	Courbe T90 - STD HU - 100 mgmL_010.lcd	1932585
11	Courbe T90 - STD HU - 110 mgmL_011.lcd	2152035
12	Courbe T90 - STD HU - 120 mgmL_012.lcd	2337259
13	Courbe T90 - BLK_013.lcd	-----
14	Courbe T90 - STD HU - 80 mgmL_014.lcd	1488846
15	Courbe T90 - STD HU - 90 mgmL_015.lcd	1770386
16	Courbe T90 - STD HU - 100 mgmL_016.lcd	1935596
17	Courbe T90 - STD HU - 110 mgmL_017.lcd	2151368
18	Courbe T90 - STD HU - 120 mgmL_018.lcd	2338917
19	Mortar T90 - Original - 1 - Bottle_019.lcd	1725980
20	Mortar T90 - Original - 1 - Bottle_020.lcd	1732717
21	Mortar T90 - Original - 2 - Bottle_021.lcd	1644954
22	Mortar T90 - Original - 2 - Bottle_022.lcd	1647245
23	Mortar T90 - Original - 3 - Bottle_023.lcd	1772524
24	Mortar T90 - Original - 3 - Bottle_024.lcd	1773632
25	Mortar T90 - Generic - 1 - Bottle_025.lcd	1772501
26	Mortar T90 - Generic - 1 - Bottle_026.lcd	1772361
27	Mortar T90 - Generic - 2 - Bottle_027.lcd	1829746
28	Mortar T90 - Generic - 2 - Bottle_028.lcd	1830016
29	Mortar T90 - Generic - 3 - Bottle_029.lcd	1786435
30	Mortar T90 - Generic - 3 - Bottle_030.lcd	1786289
31	Mortar T90 - Powder - 1 - Bottle_031.lcd	1757452
32	Mortar T90 - Powder - 1 - Bottle_032.lcd	1759651
33	Mortar T90 - Powder - 2 - Bottle_033.lcd	1771868
34	Mortar T90 - Powder - 2 - Bottle_034.lcd	1780305
35	Mortar T90 - Powder - 3 - Bottle_035.lcd	1788105
36	Mortar T90 - Powder - 3 - Bottle_036.lcd	1795102
37	Mixer T90 - Powder - 1 - Bottle_037.lcd	1839429
38	Mixer T90 - Powder - 1 - Bottle_038.lcd	1838260
39	Mixer T90 - Powder - 2 - Bottle_039.lcd	1848451
40	Mixer T90 - Powder - 2 - Bottle_040.lcd	1842302
41	Mixer T90 - Powder - 3 - Bottle_041.lcd	1864645
42	Mixer T90 - Powder - 3 - Bottle_042.lcd	1867530
43	QuartetRx T90 - Original - 1 - Bottle_043.lcd	1679164
44	QuartetRx T90 - Original - 1 - Bottle_044.lcd	1674739
45	QuartetRx T90 - Original - 2 - Bottle_045.lcd	1683211
46	QuartetRx T90 - Original - 2 - Bottle_046.lcd	1677593
47	QuartetRx T90 - Original - 3 - Bottle_047.lcd	1691327
48	QuartetRx T90 - Original - 3 - Bottle_048.lcd	1696434
49	QuartetRx T90 - Generic - 1 - Bottle_049.lcd	1683379
50	QuartetRx T90 - Generic - 1 - Bottle_050.lcd	1683461
51	QuartetRx T90 - Generic - 2 - Bottle_051.lcd	1706391
52	QuartetRx T90 - Generic - 2 - Bottle_052.lcd	1708497
53	QuartetRx T90 - Generic - 3 - Bottle_053.lcd	1700054
54	QuartetRx T90 - Generic - 3 - Bottle_054.lcd	1709017
