# Supplementary material for: Stability evaluation of compounded hydroxyurea 100 mg/mL oral liquids using a novel analytical method involving chemical derivatization
Source: PLoS One. 2022 Jun 24;17(6):e0270206. doi: 10.1371/journal.pone.0270206 (PMC9231814; doi:10.1371/journal.pone.0270206)
Supplement: S2 Appendix — Excel file containing all analyses performed from HPLC results. (XLSX) [file pone.0270206.s004.xlsx]

## Sheet: calibration_HU
Standard curve (1)	Area		Intraday (1)					Interday
BLK	0		Concentration (µg/mL)	Mean	SD	RSD (%)		Concentration (µg/mL)	Mean	SD	RSD (%)
STD - 80 mg/mL	1567804		80	1.56783e+06	968.176	0.0617528		80	1.5701e+06	6943.46	0.44223
STD - 90 mg/mL	1802035		90	1.80163e+06	869.306	0.0482512		90	1.80346e+06	9545.9	0.52931
STD - 100 mg/mL	1986089		100	1.98558e+06	836.594	0.0421334		100	1.9849e+06	8594.21	0.43298
STD - 110 mg/mL	2147818		110	2.14832e+06	1819.83	0.0847096		110	2.14905e+06	9554.92	0.444611
STD - 120 mg/mL	2332569		120	2.33502e+06	2345.52	0.10045		120	2.33776e+06	6920.17	0.296017
BLK	0
STD - 80 mg/mL	1566868		Intraday (2)
STD - 90 mg/mL	1800628		Concentration (µg/mL)	Mean	SD	RSD (%)
STD - 100 mg/mL	1984618		80	1.56458e+06	9122.04	0.583033
STD - 110 mg/mL	2146805		90	1.79496e+06	1682.73	0.0937474
STD - 120 mg/mL	2335252		100	1.97598e+06	6609.28	0.334481
BLK	0		110	2.13988e+06	3655	0.170804
STD - 80 mg/mL	1568804		120	2.33263e+06	14673.8	0.629067
STD - 90 mg/mL	1802216
STD - 100 mg/mL	1986044		Intraday (3)
STD - 110 mg/mL	2150339		Concentration (µg/mL)	Mean	SD	RSD (%)
STD - 120 mg/mL	2337243		80	1.5779e+06	3137.46	0.198838
			90	1.81379e+06	2737.3	0.150916
Standard curve (2)	Area		100	1.99313e+06	2802.4	0.140603
BLK	0		110	2.15895e+06	1639.66	0.0759473
STD - 80 mg/mL	1559071		120	2.34563e+06	1635.64	0.0697315
STD - 90 mg/mL	1793338
STD - 100 mg/mL	1973899
STD - 110 mg/mL	2138913
STD - 120 mg/mL	2323709
BLK	0
STD - 80 mg/mL	1559567
STD - 90 mg/mL	1796698
STD - 100 mg/mL	1970664
STD - 110 mg/mL	2136808
STD - 120 mg/mL	2324622
BLK	0
STD - 80 mg/mL	1575113
STD - 90 mg/mL	1794852
STD - 100 mg/mL	1983381
STD - 110 mg/mL	2143923
STD - 120 mg/mL	2349569
Standard curve (3)	Area
BLK	0
STD - 80 mg/mL	1576422
STD - 90 mg/mL	1811738
STD - 100 mg/mL	1991565
STD - 110 mg/mL	2157794
STD - 120 mg/mL	2343767
BLK	0
STD - 80 mg/mL	1575772
STD - 90 mg/mL	1812731
STD - 100 mg/mL	1991457
STD - 110 mg/mL	2158228
STD - 120 mg/mL	2346318
BLK	0
STD - 80 mg/mL	1581502
STD - 90 mg/mL	1816897
STD - 100 mg/mL	1996364
STD - 110 mg/mL	2160826
STD - 120 mg/mL	2346816

## Sheet: stability_T0
Calibration curve
Concentration (mg/mL)	Area	Mean Area	Standard deviation	CV (%)	Concentration calculated (mg/mL)	Accuracy (%)
80	1240139	1.24072e+06	512.15	0.0412784	79.0869	98.8587
	1240917
	1241105
90	1416957	1.41711e+06	137.293	0.0096882	90.816	100.907
	1417171
	1417213
100	1565356	1566209	738.758	0.0471685	100.73	100.73
	1566628
	1566643
110	1701683	1.70205e+06	1017.6	0.0597866	109.763	99.7841
	1701268
	1703201
120	1850428	1850217	553.531	0.0299171	119.615	99.6789
	1849589
	1850634
Calibration curve information
Slope	15039	Intercept	51332
Mortar - Original (#)	Area	Mean	SD	RSD (%)	Concentration (mg/mL)	Mean concentration (mg/mL)	Mean (mg/mL)	SD (mg/mL)
1	1446629	1.44572e+06	1290.47	0.0892616	92.7786	92.7179	93.0091	0.504054
	1444804				92.6572
2	1445648	1445722	104.652	0.00723872	92.7133	92.7183
	1445796				92.7232
3	1459968	1458849	1582.5	0.108476	93.6655	93.5911
	1457730				93.5167
Mortar - Generic (#)	Area	Mean	SD	RSD (%)	Concentration (mg/mL)	Mean concentration (mg/mL)	Mean (mg/mL)	SD (mg/mL)
1	1492401	1.49313e+06	1026.01	0.0687157	95.8221	95.8704	96.1725	1.35364
	1493852				95.9186
2	1521215	1519915	1838.48	0.120959	97.7381	97.6516
	1518615				97.5652
3	1479968	1479968	0	0	94.9954	94.9954
	1479968				94.9954
Mortar - Powder (#)	Area	Mean	SD	RSD (%)	Concentration (mg/mL)	Mean concentration (mg/mL)	Mean (mg/mL)	SD (mg/mL)
1	1511402	1.51089e+06	727.613	0.048158	97.0856	97.0514	97.1867	0.394564
	1510373				97.0172
2	1506732	1.50827e+06	2181.42	0.14463	96.7751	96.8776
	1509817				96.9802
3	1520262	1.51961e+06	927.017	0.0610038	97.6747	97.6311
	1518951				97.5875
Mixer - Powder (#)	Area	Mean	SD	RSD (%)	Concentration (mg/mL)	Mean concentration (mg/mL)	Mean (mg/mL)	SD (mg/mL)
1	1578211	1.57856e+06	492.853	0.0312217	101.528	101.551	100.914	0.732271
	1578908				101.574
2	1571898	1571409	691.55	0.0440083	101.108	101.076
	1570920				101.043
3	1557367	1556943	599.627	0.0385131	100.142	100.114
	1556519				100.086
QuartetRx - Original (#)	Area	Mean	SD	RSD (%)	Concentration (mg/mL)	Mean concentration (mg/mL)	Mean (mg/mL)	SD (mg/mL)
1	1434365	1.43477e+06	569.221	0.0396734	91.9631	91.9899	91.2669	0.651036
	1435170				92.0166
2	1415713	1.41577e+06	86.9741	0.00614322	90.7229	90.7269
	1415836				90.731
3	1420338	1.42114e+06	1139.15	0.0801572	91.0304	91.0839
	1421949				91.1375
QuartetRx - Generic (#)	Area	Mean	SD	RSD (%)	Concentration (mg/mL)	Mean concentration per bottle (mg/mL)	Mean (mg/mL)	SD (mg/mL)
1	1461519	1.46208e+06	789.838	0.0540216	93.7687	93.8058	93.6345	0.786068
	1462636				93.8429
2	1469968	1.46982e+06	205.768	0.0139995	94.3305	94.3208
	1469677				94.3111
3	1446888	1446604	401.637	0.0277641	92.7958	92.7769
	1446320				92.758

## Sheet: stability_T7
Calibration curve
Concentration (mg/mL)	Area	Mean Area	Standard deviation	CV (%)	Concentration calculated (mg/mL)	Accuracy (%)
80	1373002	1.37519e+06	1900.49	0.138198	79.7576	99.697
	1376187
	1376391
90	1542032	1544539	2771.42	0.179434	90.0659	100.073
	1544070
	1547515
100	1700217	1.70331e+06	2941.11	0.17267	99.7304	99.7304
	1703634
	1706072
110	1890487	1.89363e+06	4842.46	0.255723	111.316	101.196
	1891202
	1899209
120	2018487	2.02205e+06	4413.12	0.21825	119.133	99.2774
	2026987
	2020678
Calibration curve information
Slope	16428	Intercept	64936
Mortar - Original - Bottle (#)	Area	Mean	SD	RSD (%)	Concentration (mg/mL)	Percentage of initial concentration (%)	Mean percentage of initial concentration per bottle (%)	Mean percentage of initial concentration (%)	SD (%)
1	1593739	1.59018e+06	5033.89	0.316561	93.0608	100.056	99.8226	99.6922	0.454056
	1586620				92.6275	99.5897
2	1580533	1580471	87.6812	0.00554779	92.2569	99.1913	99.1872
	1580409				92.2494	99.1832
3	1593670	1.59391e+06	340.118	0.0213386	93.0566	100.051	100.067
	1594151				93.0859	100.083
Mortar - Generic - Bottle (#)	Area	Mean	SD	RSD (%)	Concentration (mg/mL)	Percentage of initial concentration (%)	Mean percentage of initial concentration per bottle (%)	Mean percentage of initial concentration (%)	SD (%)
1	1607962	1.60779e+06	249.609	0.015525	93.9266	97.6647	97.6536	99.2066	2.81396
	1607609				93.9051	97.6424
2	1684613	1.68364e+06	1373.91	0.0816034	98.5925	102.516	102.455
	1682670				98.4742	102.393
3	1607277	1.60554e+06	2458.61	0.153133	93.8849	97.6214	97.5113
	1603800				93.6732	97.4013
Mortar - Powder - Bottle(#)	Area	Mean	SD	RSD (%)	Concentration (mg/mL)	Percentage of initial concentration (%)	Mean percentage of initial concentration per bottle (%)	Mean percentage of initial concentration (%)	SD (%)
1	1637907	1.63319e+06	6675.8	0.408759	95.7494	98.5211	98.2254	98.4192	1.14119
	1628466				95.1747	97.9298
2	1657115	1.65585e+06	1791.1	0.108168	96.9186	99.7242	99.6448
	1654582				96.7644	99.5655
3	1616796	1.6198e+06	4254.66	0.262665	94.4643	97.1988	97.3873
	1622813				94.8306	97.5757
Mixer - Powder - Bottle (#)	Area	Mean	SD	RSD (%)	Concentration (mg/mL)	Percentage of initial concentration (%)	Mean percentage of initial concentration per bottle (%)	Mean percentage of initial concentration (%)	SD (%)
1	1726488	1.72504e+06	2045.66	0.118586	101.141	100.226	100.139	99.7799	0.556202
	1723595				100.965	100.051
2	1708634	1.70847e+06	228.395	0.0133684	100.055	99.1489	99.1392
	1708311				100.035	99.1294
3	1725120	1723769	1910.6	0.110839	101.058	100.143	100.062
	1722418				100.894	99.9804
QuartetRx - Original - Bottle (#)	Area	Mean	SD	RSD (%)	Concentration (mg/mL)	Percentage of initial concentration (%)	Mean percentage of initial concentration per bottle (%)	Mean percentage of initial concentration (%)	SD (%)
1	1549514	1550334	1159.66	0.0748003	90.3688	99.0159	99.0706	98.9214	0.657413
	1551154				90.4686	99.1253
2	1575311	1.55664e+06	26401.2	1.69604	91.9391	100.736	99.4913
	1537974				89.6663	98.2462
3	1537974	1.53731e+06	934.088	0.0607611	89.6663	98.2462	98.2022
	1536653				89.5859	98.1581
QuartetRx - Generic - Bottle (#)	Area	Mean	SD	RSD (%)	Concentration (mg/mL)	Percentage of initial concentration (%)	Mean percentage of initial concentration per bottle (%)	Mean percentage of initial concentration (%)	SD (%)
1	1612046	1.61337e+06	1868.88	0.115837	94.1752	100.577	100.663	101.169	0.493175
	1614689				94.3361	100.749
2	1627720	1.62852e+06	1136.32	0.0697761	95.1293	101.596	101.649
	1629327				95.2271	101.701
3	1621297	1.62155e+06	364.16	0.0224575	94.7383	101.179	101.196
	1621812				94.7697	101.212
Mortar - Original - syringe (#)	Area	Mean	SD	RSD (%)	Concentration (mg/mL)	Percentage of initial concentration (%)	Mean percentage of initial concentration per syringe (%)	Mean percentage of initial concentration (%)	SD (%)
1	1625311	1625339	39.598	0.00243629	94.9827	102.122	102.124	101.265	1.37115
	1625367				94.9861	102.126
2	1624069	1.62326e+06	1139.15	0.0701765	94.907	102.041	101.988
	1622458				94.809	101.935
3	1588419	1.58806e+06	509.824	0.0321036	92.737	99.7074	99.6838
	1587698				92.6931	99.6602
Mortar - Generic - syringe (#)	Area	Mean	SD	RSD (%)	Concentration (mg/mL)	Percentage of initial concentration (%)	Mean percentage of initial concentration per syringe (%)	Mean percentage of initial concentration (%)	SD (%)
1	1661017	1659977	1470.78	0.0886026	97.1561	101.023	100.957	99.9823	1.00323
	1658937				97.0295	100.891
2	1648062	1645445	3701	0.224924	96.3675	100.203	100.037
	1642828				96.0489	99.8716
3	1626950	1628312	1926.16	0.118292	95.0824	98.8666	98.9528
	1629674				95.2482	99.039
Mortar - Powder - syringe(#)	Area	Mean	SD	RSD (%)	Concentration (mg/mL)	Percentage of initial concentration (%)	Mean percentage of initial concentration per syringe (%)	Mean percentage of initial concentration (%)	SD (%)
1	1651874	1651573	425.678	0.0257741	96.5996	99.3959	99.377	99.9782	0.582363
	1651272				96.5629	99.3582
2	1670514	1.67014e+06	533.866	0.0319654	97.7342	100.563	100.54
	1669759				97.6883	100.516
3	1660961	1661804	1192.18	0.0717402	97.1527	99.965	100.018
	1662647				97.2554	100.071
Mixer - Powder - syringe (#)	Area	Mean	SD	RSD (%)	Concentration (mg/mL)	Percentage of initial concentration (%)	Mean percentage of initial concentration per syringe (%)	Mean percentage of initial concentration (%)	SD (%)
1	1725628	1725916	407.294	0.0235987	101.089	100.174	100.191	100.58	0.387402
	1726204				101.124	100.209
2	1731019	1.73241e+06	1963.64	0.113347	101.417	100.499	100.583
	1733796				101.586	100.667
3	1742582	1.73876e+06	5404.42	0.31082	102.121	101.197	100.966
	1734939				101.656	100.736
QuartetRx - Original - syringe (#)	Area	Mean	SD	RSD (%)	Concentration (mg/mL)	Percentage of initial concentration (%)	Mean percentage of initial concentration per syringe (%)	Mean percentage of initial concentration (%)	SD (%)
1	1554365	1.55532e+06	1344.21	0.0864268	90.664	99.3394	99.4028	98.1314	1.17262
	1556266				90.7798	99.4662
2	1529113	1.53277e+06	5168.24	0.337184	89.1269	97.6552	97.899
	1536422				89.5718	98.1427
3	1521252	1.52067e+06	816.708	0.053707	88.6484	97.1309	97.0924
	1520097				88.5781	97.0539
QuartetRx - Generic - syringe (#)	Area	Mean	SD	RSD (%)	Concentration (mg/mL)	Percentage of initial concentration (%)	Mean percentage of initial concentration per syringe (%)	Mean percentage of initial concentration (%)	SD (%)
1	1624997	1.62472e+06	392.444	0.0241546	94.9635	101.419	101.401	100.097	1.15785
	1624442				94.9298	101.383
2	1599476	1598512	1363.3	0.0852857	93.41	99.7603	99.6976
	1597548				93.2927	99.6349
3	1587476	1590723	4591.95	0.288671	92.6796	98.9801	99.1912
	1593970				93.0749	99.4023

## Sheet: stability_T14
Calibration curve
Concentration (mg/mL)	Area	Mean Area	Standard deviation	CV (%)	Concentration calculated (mg/mL)	Accuracy (%)
80	1238217	1.2395e+06	1839.54	0.14841	78.3759	97.9699
	1238674
	1241607
90	1453323	1454901	2422.31	0.166493	92.1036	102.337
	1457690
	1453690
100	1578224	1.57801e+06	1054.96	0.0668537	99.9494	99.9494
	1578941
	1576864
110	1743669	1.74015e+06	4781.6	0.274781	110.283	100.257
	1742081
	1734708
120	1882963	1.88142e+06	5159.95	0.274258	119.286	99.405
	1885633
	1875665
Calibration curve information
Slope	15691	Intercept	9702.9
Mortar - Original - Bottle (#)	Area	Mean	SD	RSD (%)	Concentration (mg/mL)	Percentage of initial concentration (%)	Mean percentage of initial concentration per bottle (%)	Mean percentage of initial concentration (%)	SD (%)
1	1399979	1398387	2251.43	0.161002	88.6034	95.2632	95.1541	93.8583	1.44132
	1396795				88.4005	95.045
2	1353777	1.35682e+06	4304.16	0.317224	85.6589	92.0974	92.3059
	1359864				86.0468	92.5144
3	1383095	1.38322e+06	177.484	0.0128312	87.5274	94.1063	94.1149
	1383346				87.5434	94.1235
Mortar - Generic - Bottle (#)	Area	Mean	SD	RSD (%)	Concentration (mg/mL)	Percentage of initial concentration (%)	Mean percentage of initial concentration per bottle (%)	Mean percentage of initial concentration (%)	SD (%)
1	1494626	1494147	677.408	0.0453375	94.6353	98.4017	98.3699	99.0941	0.678451
	1493668				94.5743	98.3382
2	1515018	1514445	810.344	0.0535077	95.9349	99.753	99.715
	1513872				95.8619	99.6771
3	1507394	1.50663e+06	1079.75	0.0716667	95.4491	99.2478	99.1972
	1505867				95.3517	99.1466
Mortar - Powder - Bottle(#)	Area	Mean	SD	RSD (%)	Concentration (mg/mL)	Percentage of initial concentration (%)	Mean percentage of initial concentration per bottle (%)	Mean percentage of initial concentration (%)	SD (%)
1	1500307	1.49929e+06	1441.79	0.0961651	94.9974	97.7473	97.6805	97.0669	1.33941
	1498268				94.8674	97.6136
2	1465818	1.4665e+06	969.443	0.0661058	92.7994	95.4857	95.5306
	1467189				92.8868	95.5756
3	1505348	1.504e+06	1902.82	0.126517	95.3187	98.0779	97.9897
	1502657				95.1472	97.9014
Mixer - Powder - Bottle (#)	Area	Mean	SD	RSD (%)	Concentration (mg/mL)	Percentage of initial concentration (%)	Mean percentage of initial concentration per bottle (%)	Mean percentage of initial concentration (%)	SD (%)
1	1481058	1479685	1941.72	0.131225	93.7706	92.9218	92.8351	96.1158	2.89238
	1478312				93.5956	92.7484
2	1567867	1.56618e+06	2380.83	0.152015	99.303	98.4041	98.2978
	1564500				99.0885	98.1915
3	1549641	1.54903e+06	860.549	0.055554	98.1415	97.2531	97.2146
	1548424				98.0639	97.1762
QuartetRx - Original - Bottle (#)	Area	Mean	SD	RSD (%)	Concentration (mg/mL)	Percentage of initial concentration (%)	Mean percentage of initial concentration per bottle (%)	Mean percentage of initial concentration (%)	SD (%)
1	1398937	1399403	659.024	0.0470932	88.537	97.0089	97.0414	97.9	0.744278
	1399869				88.5964	97.0739
2	1419951	1418325	2299.51	0.162129	89.8762	98.4763	98.3627
	1416699				89.669	98.2492
3	1418036	1417366	947.523	0.066851	89.7542	98.3425	98.2957
	1416696				89.6688	98.249
QuartetRx - Generic - Bottle (#)	Area	Mean	SD	RSD (%)	Concentration (mg/mL)	Percentage of initial concentration (%)	Mean percentage of initial concentration per bottle (%)	Mean percentage of initial concentration (%)	SD (%)
1	1435269	1434555	1009.75	0.0703876	90.8525	97.0288	96.9802	97.1493	0.215426
	1433841				90.7615	96.9316
2	1443222	1440603	3703.83	0.257102	91.3593	97.5701	97.3919
	1437984				91.0255	97.2136
3	1435953	1.43596e+06	10.6066	0.000738642	90.8961	97.0754	97.0759
	1435968				90.897	97.0764
Mortar - Original - syringe (#)	Area	Mean	SD	RSD (%)	Concentration (mg/mL)	Percentage of initial concentration (%)	Mean percentage of initial concentration per syringe (%)	Mean percentage of initial concentration (%)	SD (%)
1	1415642	1415433	295.571	0.020882	89.6016	96.3364	96.3221	97.2541	1.63695
	1415224				89.575	96.3078
2	1414868	1415052	260.215	0.0183891	89.5523	96.2834	96.296
	1415236				89.5758	96.3086
3	1456600	1.45662e+06	27.5772	0.00189323	92.2119	99.1429	99.1442
	1456639				92.2144	99.1456
Mortar - Generic - syringe (#)	Area	Mean	SD	RSD (%)	Concentration (mg/mL)	Percentage of initial concentration (%)	Mean percentage of initial concentration per syringe (%)	Mean percentage of initial concentration (%)	SD (%)
1	1475137	1473675	2067.58	0.140301	93.3933	97.1102	97.0133	98.2326	1.38578
	1472213				93.2069	96.9164
2	1515728	1514817	1288.35	0.0850498	95.9802	99.8001	99.7397
	1513906				95.8641	99.6793
3	1487520	1487731	298.399	0.0200573	94.1825	97.9308	97.9448
	1487942				94.2094	97.9588
Mortar - Powder - syringe(#)	Area	Mean	SD	RSD (%)	Concentration (mg/mL)	Percentage of initial concentration (%)	Mean percentage of initial concentration per syringe (%)	Mean percentage of initial concentration (%)	SD (%)
1	1506462	1506423	55.1543	0.00366128	95.3897	98.1509	98.1484	98.0712	0.0965865
	1506384				95.3847	98.1458
2	1502959	1.50359e+06	898.733	0.0597723	95.1664	97.9212	97.9629
	1504230				95.2474	98.0046
3	1504249	1.50572e+06	2082.43	0.138301	95.2486	98.0058	98.1024
	1507194				95.4363	98.1989
Mixer - Powder - syringe (#)	Area	Mean	SD	RSD (%)	Concentration (mg/mL)	Percentage of initial concentration (%)	Mean percentage of initial concentration per syringe (%)	Mean percentage of initial concentration (%)	SD (%)
1	1593159	1.59271e+06	632.861	0.0397348	100.915	100.001	99.9731	99.2676	0.760279
	1592264				100.858	99.9449
2	1569591	1568790	1132.79	0.0722076	99.4129	98.513	98.4624
	1567989				99.3108	98.4118
3	1583123	1583117	8.48528	0.000535986	100.275	99.3676	99.3672
	1583111				100.275	99.3668
QuartetRx - Original - syringe (#)	Area	Mean	SD	RSD (%)	Concentration (mg/mL)	Percentage of initial concentration (%)	Mean percentage of initial concentration per syringe (%)	Mean percentage of initial concentration (%)	SD (%)
1	1411189	1.41039e+06	1129.25	0.0800664	89.3178	97.8644	97.8087	98.043	0.22527
	1409592				89.2161	97.7529
2	1413495	1414025	749.533	0.0530071	89.4648	98.0254	98.0624
	1414555				89.5323	98.0995
3	1418312	1.41682e+06	2103.64	0.148476	89.7718	98.3618	98.2579
	1415337				89.5822	98.1541
QuartetRx - Generic - syringe (#)	Area	Mean	SD	RSD (%)	Concentration (mg/mL)	Percentage of initial concentration (%)	Mean percentage of initial concentration per syringe (%)	Mean percentage of initial concentration (%)	SD (%)
1	1423288	1424690	1982.73	0.139169	90.0889	96.2134	96.3088	97.1754	0.916179
	1426092				90.2676	96.4042
2	1435445	1.43607e+06	881.762	0.0614011	90.8637	97.0408	97.0833
	1436692				90.9432	97.1257
3	1452276	1451509	1084.7	0.0747293	91.9363	98.1864	98.1342
	1450742				91.8386	98.082

## Sheet: stability_T30
Calibration curve
Concentration (mg/mL)	Area	Mean Area	Standard deviation	CV (%)	Concentration calculated (mg/mL)	Accuracy (%)
80	1530931	1516926	12227.1	0.806047	78.7764	98.4705
	1508375
	1511472
90	1759503	1.75215e+06	6936.58	0.39589	91.1925	101.325
	1751223
	1745723
100	1943284	1931160	10638.8	0.550904	100.641	100.641
	1926813
	1923383
110	2118472	2108723	8549.89	0.405454	110.014	100.013
	2102500
	2105197
120	2293937	2.28587e+06	7382.4	0.322958	119.365	99.4705
	2284217
	2279452
Calibration curve information
Slope	18945	Intercept	24507
Mortar - Original - Bottle (#)	Area	Mean	SD	RSD (%)	Concentration (mg/mL)	Percentage of initial concentration (%)	Mean percentage of initial concentration per bottle (%)	Mean percentage of initial concentration (%)	SD (%)
1	1794860	1797245	3372.9	0.187671	93.447	100.471	100.606	100.475	0.399189
	1799630				93.6988	100.741
2	1786792	1.78704e+06	344.361	0.01927	93.0211	100.013	100.027
	1787279				93.0468	100.041
3	1801867	1800522	1902.12	0.105643	93.8168	100.868	100.792
	1799177				93.6748	100.716
Mortar - Generic - Bottle (#)	Area	Mean	SD	RSD (%)	Concentration (mg/mL)	Percentage of initial concentration (%)	Mean percentage of initial concentration per bottle (%)	Mean percentage of initial concentration (%)	SD (%)
1	1828787	1.82597e+06	3987.38	0.218371	95.2378	99.0281	98.8734	99.3669	1.17614
	1823148				94.9401	98.7186
2	1860488	1.85942e+06	1511.09	0.0812666	96.9111	100.768	100.709
	1858351				96.7983	100.651
3	1820008	1819491	731.148	0.0401842	94.7744	98.5463	98.5179
	1818974				94.7198	98.4895
Mortar - Powder - Bottle(#)	Area	Mean	SD	RSD (%)	Concentration (mg/mL)	Percentage of initial concentration (%)	Mean percentage of initial concentration per bottle (%)	Mean percentage of initial concentration (%)	SD (%)
1	1815091	1.81442e+06	943.988	0.0520269	94.5149	97.2508	97.2146	97.7558	0.95079
	1813756				94.4444	97.1783
2	1813695	1814141	630.739	0.0347679	94.4412	97.175	97.1992
	1814587				94.4883	97.2234
3	1842712	1.8446e+06	2673.57	0.14494	95.9728	98.751	98.8537
	1846493				96.1724	98.9563
Mixer - Powder - Bottle (#)	Area	Mean	SD	RSD (%)	Concentration (mg/mL)	Percentage of initial concentration (%)	Mean percentage of initial concentration per bottle (%)	Mean percentage of initial concentration (%)	SD (%)
1	1949847	1948918	1313.8	0.067412	101.628	100.708	100.659	98.5969	1.83313
	1947989				101.53	100.611
2	1898923	1.89766e+06	1785.44	0.0940866	98.9399	98.0442	97.9782
	1896398				98.8066	97.9121
3	1882874	1881887	1395.83	0.0741718	98.0927	97.2048	97.1531
	1880900				97.9885	97.1015
QuartetRx - Original - Bottle (#)	Area	Mean	SD	RSD (%)	Concentration (mg/mL)	Percentage of initial concentration (%)	Mean percentage of initial concentration per bottle (%)	Mean percentage of initial concentration (%)	SD (%)
1	1724904	1724343	793.374	0.0460102	89.7544	98.3427	98.3103	97.2457	1.60801
	1723782				89.6952	98.2779
2	1671933	1673952	2855.3	0.170572	86.9584	95.2792	95.3959
	1675971				87.1715	95.5127
3	1717231	1719510	3222.99	0.187437	89.3494	97.899	98.0308
	1721789				89.59	98.1626
QuartetRx - Generic - Bottle (#)	Area	Mean	SD	RSD (%)	Concentration (mg/mL)	Percentage of initial concentration (%)	Mean percentage of initial concentration per bottle (%)	Mean percentage of initial concentration (%)	SD (%)
1	1753973	1.75518e+06	1704.83	0.0971317	91.2888	97.4948	97.5628	97.7875	0.451461
	1756384				91.416	97.6307
2	1766775	1768384	2275.47	0.128675	91.9645	98.2165	98.3072
	1769993				92.1344	98.3979
3	1754831	1.75393e+06	1272.09	0.0725276	91.3341	97.5432	97.4925
	1753032				91.2391	97.4418

## Sheet: stability_T45
Calibration curve
Concentration (mg/mL)	Area	Mean Area	Standard deviation	CV (%)	Concentration calculated (mg/mL)	Accuracy (%)
80	1570975	1547151	20883.2	1.34978	79.0684	98.8355
	1538467
	1532011
90	1823804	1809793	12271.5	0.67806	92.2288	102.476
	1800955
	1804620
100	1936235	1.93524e+06	2733.67	0.141257	98.5147	98.5147
	1932149
	1937338
110	2163937	2.16423e+06	873.471	0.0403595	109.989	99.9897
	2163536
	2165209
120	2366712	2.36776e+06	1457.59	0.0615598	120.187	100.156
	2367142
	2369424
Calibration curve information
Slope	19957	Intercept	-30817
Mortar - Original - Bottle (#)	Area	Mean	SD	RSD (%)	Concentration (mg/mL)	Percentage of initial concentration (%)	Mean percentage of initial concentration per bottle (%)	Mean percentage of initial concentration (%)	SD (%)
1	1764584	1764014	806.102	0.045697	89.9635	96.7255	96.6947	96.0976	1.3207
	1763444				89.9063	96.664
2	1727886	1.72483e+06	4321.13	0.250525	88.1246	94.7484	94.5838
	1721775				87.8184	94.4192
3	1770167	1.76994e+06	314.663	0.0177781	90.2432	97.0262	97.0142
	1769722				90.2209	97.0023
Mortar - Generic - Bottle (#)	Area	Mean	SD	RSD (%)	Concentration (mg/mL)	Percentage of initial concentration (%)	Mean percentage of initial concentration per bottle (%)	Mean percentage of initial concentration (%)	SD (%)
1	1800241	1802116	2651.65	0.147141	91.7502	95.4017	95.4994	96.393	1.19927
	1803991				91.9381	95.5971
2	1843881	1.84543e+06	2187.08	0.118514	93.9369	97.6754	97.756
	1846974				94.0918	97.8366
3	1812376	1810261	2991.06	0.165228	92.3582	96.0339	95.9237
	1808146				92.1463	95.8136
Mortar - Powder - Bottle(#)	Area	Mean	SD	RSD (%)	Concentration (mg/mL)	Percentage of initial concentration (%)	Mean percentage of initial concentration per bottle (%)	Mean percentage of initial concentration (%)	SD (%)
1	1841942	1.84049e+06	2047.07	0.111224	93.8397	96.5561	96.4815	95.3119	2.01162
	1839047				93.6946	96.4069
2	1772892	1.77276e+06	188.798	0.0106499	90.3798	92.996	92.9891
	1772625				90.3664	92.9823
3	1841481	1.84018e+06	1842.01	0.1001	93.8166	96.5323	96.4652
	1838876				93.6861	96.398
Mixer - Powder - Bottle (#)	Area	Mean	SD	RSD (%)	Concentration (mg/mL)	Percentage of initial concentration (%)	Mean percentage of initial concentration per bottle (%)	Mean percentage of initial concentration (%)	SD (%)
1	1901441	1897796	5154.81	0.271621	96.8211	95.9446	95.7636	95.6069	0.47521
	1894151				96.4558	95.5826
2	1902241	1902235	8.48528	0.000446069	96.8612	95.9843	95.984
	1902229				96.8606	95.9837
3	1884417	1883891	743.876	0.0394862	95.968	95.0993	95.0732
	1883365				95.9153	95.047
QuartetRx - Original - Bottle (#)	Area	Mean	SD	RSD (%)	Concentration (mg/mL)	Percentage of initial concentration (%)	Mean percentage of initial concentration per bottle (%)	Mean percentage of initial concentration (%)	SD (%)
1	1728027	1.73006e+06	2874.39	0.166144	88.1317	96.5648	96.6764	96.1165	0.804091
	1732092				88.3354	96.7879
2	1703584	1703080	712.764	0.0418514	86.9069	95.2228	95.1951
	1702576				86.8564	95.1674
3	1724156	1726448	3241.38	0.187748	87.9377	96.3522	96.4781
	1728740				88.1674	96.6039
QuartetRx - Generic - Bottle (#)	Area	Mean	SD	RSD (%)	Concentration (mg/mL)	Percentage of initial concentration (%)	Mean percentage of initial concentration per bottle (%)	Mean percentage of initial concentration (%)	SD (%)
1	1751136	1.75195e+06	1147.63	0.0655062	89.2896	95.3597	95.4032	95.7273	0.305285
	1752759				89.3709	95.4466
2	1756311	1758787	3501.59	0.199091	89.5489	95.6367	95.7692
	1761263				89.7971	95.9017
3	1763947	1763276	948.937	0.0538167	89.9316	96.0453	96.0094
	1762605				89.8643	95.9735

## Sheet: stability_T60
Calibration curve
Concentration (mg/mL)	Area	Mean Area	Standard deviation	CV (%)	Concentration calculated (mg/mL)	Accuracy (%)
80	1258555	1.25954e+06	972.412	0.0772035	78.502	98.1275
	1260499
	1259576
90	1486859	1.48699e+06	341.682	0.0229781	92.0035	102.226
	1487377
	1486732
100	1614143	1.61248e+06	2363.8	0.146594	99.453	99.453
	1613533
	1609778
110	1810517	1.80863e+06	1764.41	0.0975548	111.097	100.997
	1808365
	1807019
120	1944314	1941041	2839.56	0.146291	118.957	99.1305
	1939235
	1939574
Calibration curve information
Slope	16846	Intercept	-62901
Mortar - Original - Bottle (#)	Area	Mean	SD	RSD (%)	Concentration (mg/mL)	Percentage of initial concentration (%)	Mean percentage of initial concentration per bottle (%)	Mean percentage of initial concentration (%)	SD (%)
1	1470407	1.47009e+06	450.427	0.0306394	91.0191	97.8604	97.8401	98.0426	0.575475
	1469770				90.9813	97.8198
2	1466708	1.46626e+06	632.861	0.0431615	90.7995	97.6244	97.5958
	1465813				90.7464	97.5672
3	1483592	1483436	220.617	0.014872	91.8018	98.7019	98.692
	1483280				91.7833	98.682
Mortar - Generic - Bottle (#)	Area	Mean	SD	RSD (%)	Concentration (mg/mL)	Percentage of initial concentration (%)	Mean percentage of initial concentration per bottle (%)	Mean percentage of initial concentration (%)	SD (%)
1	1513528	1512888	905.097	0.0598258	93.5788	97.3031	97.2636	97.5267	1.82998
	1512248				93.5028	97.2241
2	1549718	1548699	1441.08	0.0930512	95.7271	99.5369	99.474
	1547680				95.6061	99.4111
3	1490112	1.48986e+06	350.018	0.0234933	92.1888	95.8578	95.8425
	1489617				92.1594	95.8273
Mortar - Powder - Bottle(#)	Area	Mean	SD	RSD (%)	Concentration (mg/mL)	Percentage of initial concentration (%)	Mean percentage of initial concentration per bottle (%)	Mean percentage of initial concentration (%)	SD (%)
1	1517219	1515983	1747.97	0.115303	93.7979	96.5131	96.4376	96.5753	0.13918
	1514747				93.6512	96.3621
2	1517939	1.51819e+06	348.604	0.0229619	93.8407	96.5571	96.5722
	1518432				93.8699	96.5872
3	1522037	1.52054e+06	2117.78	0.139279	94.0839	96.8074	96.7159
	1519042				93.9061	96.6245
Mixer - Powder - Bottle (#)	Area	Mean	SD	RSD (%)	Concentration (mg/mL)	Percentage of initial concentration (%)	Mean percentage of initial concentration per bottle (%)	Mean percentage of initial concentration (%)	SD (%)
1	1558531	1559501	1371.79	0.0879632	96.2503	95.379	95.436	96.0352	0.718669
	1560471				96.3654	95.4931
2	1566923	1566327	842.871	0.053812	96.7484	95.8726	95.8375
	1565731				96.6777	95.8025
3	1583195	1.58323e+06	53.033	0.00334967	97.7144	96.8298	96.832
	1583270				97.7188	96.8342
QuartetRx - Original - Bottle (#)	Area	Mean	SD	RSD (%)	Concentration (mg/mL)	Percentage of initial concentration (%)	Mean percentage of initial concentration per bottle (%)	Mean percentage of initial concentration (%)	SD (%)
1	1439266	1438912	500.632	0.0347924	89.1705	97.703	97.68	97.3998	2.73369
	1438558				89.1285	97.657
2	1474200	1474313	159.806	0.0108394	91.2443	99.9752	99.9825
	1474426				91.2577	99.9899
3	1389882	1390585	994.192	0.0714945	86.239	94.491	94.5368
	1391288				86.3225	94.5825
QuartetRx - Generic - Bottle (#)	Area	Mean	SD	RSD (%)	Concentration (mg/mL)	Percentage of initial concentration (%)	Mean percentage of initial concentration per bottle (%)	Mean percentage of initial concentration (%)	SD (%)
1	1457948	1.45761e+06	471.64	0.032357	90.2795	96.4169	96.3958	95.9524	0.396215
	1457281				90.2399	96.3747
2	1445667	1.44558e+06	116.673	0.00807096	89.5505	95.6384	95.6331
	1445502				89.5407	95.6279
3	1449345	1.44866e+06	968.029	0.0668224	89.7688	95.8715	95.8281
	1447976				89.6876	95.7848

## Sheet: stability_T75
Calibration curve
Concentration (mg/mL)	Area	Mean Area	Standard deviation	CV (%)	Concentration calculated (mg/mL)	Accuracy (%)
80	1487053	1486823	233.579	0.0157099	78.3909	97.9886
	1486830
	1486586
90	1707003	1731893	21925	1.26596	91.6079	101.787
	1740329
	1748347
100	1874325	1894924	18200.8	0.960501	100.4	100.4
	1901614
	1908833
110	2079336	2.0878e+06	14654.3	0.701903	110.802	100.729
	2079336
	2104718
120	2294048	2.23596e+06	117311	5.24656	118.793	98.9943
	2100940
	2312896
Calibration curve information
Slope	18542	Intercept	33299
Mortar - Original - Bottle (#)	Area	Mean	SD	RSD (%)	Concentration (mg/mL)	Percentage of initial concentration (%)	Mean percentage of initial concentration per bottle (%)	Mean percentage of initial concentration (%)	SD (%)
1	1691414	1.69313e+06	2427.5	0.143373	89.4248	96.1463	96.2458	97.5474	1.14937
	1694847				89.61	96.3454
2	1718361	1722928	6458.71	0.374868	90.8781	97.7088	97.9737
	1727495				91.3707	98.2385
3	1731668	1730674	1405.73	0.0812243	91.5958	98.4805	98.4228
	1729680				91.4886	98.3652
Mortar - Generic - Bottle (#)	Area	Mean	SD	RSD (%)	Concentration (mg/mL)	Percentage of initial concentration (%)	Mean percentage of initial concentration per bottle (%)	Mean percentage of initial concentration (%)	SD (%)
1	1759861	1.76415e+06	6069.1	0.344023	93.1163	96.8222	97.0628	98.1545	1.55449
	1768444				93.5792	97.3035
2	1815144	1815357	301.227	0.0165933	96.0978	99.9223	99.9343
	1815570				96.1208	99.9462
3	1772213	1.77135e+06	1222.59	0.0690202	93.7824	97.5148	97.4664
	1770484				93.6892	97.4179
Mortar - Powder - Bottle(#)	Area	Mean	SD	RSD (%)	Concentration (mg/mL)	Percentage of initial concentration (%)	Mean percentage of initial concentration per bottle (%)	Mean percentage of initial concentration (%)	SD (%)
1	1768028	1768353	459.619	0.0259914	93.5567	96.265	96.283	96.6218	0.923467
	1768678				93.5918	96.301
2	1762005	1761733	384.666	0.0218345	93.2319	95.9307	95.9156
	1761461				93.2026	95.9005
3	1794164	1.79329e+06	1235.32	0.0688854	94.9663	97.7153	97.6668
	1792417				94.8721	97.6184
Mixer - Powder - Bottle (#)	Area	Mean	SD	RSD (%)	Concentration (mg/mL)	Percentage of initial concentration (%)	Mean percentage of initial concentration per bottle (%)	Mean percentage of initial concentration (%)	SD (%)
1	1855742	1855222	735.391	0.039639	98.2873	97.3975	97.3698	96.9061	0.467079
	1854702				98.2312	97.342
2	1846340	1.84667e+06	471.64	0.02554	97.7802	96.8951	96.9129
	1847007				97.8162	96.9307
3	1839478	1837744	2452.25	0.133438	97.4101	96.5283	96.4357
	1836010				97.2231	96.343
QuartetRx - Original - Bottle (#)	Area	Mean	SD	RSD (%)	Concentration (mg/mL)	Percentage of initial concentration (%)	Mean percentage of initial concentration per bottle (%)	Mean percentage of initial concentration (%)	SD (%)
1	1665729	1665930	284.257	0.017063	88.0396	96.4639	96.4757	95.7184	0.684441
	1666131				88.0613	96.4876
2	1650632	1.65002e+06	870.448	0.0527539	87.2254	95.5717	95.5354
	1649401				87.159	95.499
3	1643886	1.64339e+06	695.086	0.0422957	86.8616	95.1731	95.1441
	1642903				86.8085	95.115
QuartetRx - Generic - Bottle (#)	Area	Mean	SD	RSD (%)	Concentration (mg/mL)	Percentage of initial concentration (%)	Mean percentage of initial concentration per bottle (%)	Mean percentage of initial concentration (%)	SD (%)
1	1709188	1.70895e+06	333.047	0.0194884	90.3834	96.5279	96.5143	96.5152	0.459114
	1708717				90.358	96.5007
2	1701571	1.701e+06	802.566	0.0471819	89.9726	96.0892	96.0565
	1700436				89.9114	96.0238
3	1717194	1.71695e+06	351.432	0.0204684	90.8152	96.989	96.9747
	1716697				90.7884	96.9604

## Sheet: stability_T90
Calibration curve
Concentration (mg/mL)	Area	Mean Area	Standard deviation	CV (%)	Concentration calculated (mg/mL)	Accuracy (%)
80	1487787	1.48808e+06	673.358	0.0452502	78.4883	98.1103
	1487596
	1488846
90	1767965	1.76795e+06	2441.03	0.138071	91.9581	102.176
	1765504
	1770386
100	1931089	1933090	2295.55	0.11875	99.9058	99.9058
	1932585
	1935596
110	2146590	2.15e+06	2969.91	0.138136	110.345	100.314
	2152035
	2151368
120	2331628	2.33593e+06	3820.7	0.163562	119.294	99.4115
	2337259
	2338917
Calibration curve information
Slope	20778	Intercept	-142753
Mortar - Original - Bottle (#)	Area	Mean	SD	RSD (%)	Concentration (mg/mL)	Percentage of initial concentration (%)	Mean percentage of initial concentration per bottle (%)	Mean percentage of initial concentration (%)	SD (%)
1	1725980	1.72935e+06	4763.78	0.275467	89.9381	96.6981	96.8724	96.1908	3.33789
	1732717				90.2623	97.0467
2	1644954	1.6461e+06	1619.98	0.0984133	86.0385	92.5054	92.5647
	1647245				86.1487	92.624
3	1772524	1773078	783.474	0.0441872	92.1781	99.1066	99.1352
	1773632				92.2314	99.1639
Mortar - Generic - Bottle (#)	Area	Mean	SD	RSD (%)	Concentration (mg/mL)	Percentage of initial concentration (%)	Mean percentage of initial concentration per bottle (%)	Mean percentage of initial concentration (%)	SD (%)
1	1772501	1772431	98.9949	0.00558526	92.177	95.8455	95.842	97.0327	1.49969
	1772361				92.1703	95.8385
2	1829746	1829881	190.919	0.0104334	94.9321	98.7103	98.717
	1830016				94.9451	98.7238
3	1786435	1786362	103.238	0.00577921	92.8476	96.5428	96.5392
	1786289				92.8406	96.5355
Mortar - Powder - Bottle(#)	Area	Mean	SD	RSD (%)	Concentration (mg/mL)	Percentage of initial concentration (%)	Mean percentage of initial concentration per bottle (%)	Mean percentage of initial concentration (%)	SD (%)
1	1757452	1.75855e+06	1554.93	0.0884209	91.4527	94.1001	94.1545	94.9895	0.818892
	1759651				91.5586	94.2089
2	1771868	1.77609e+06	5965.86	0.335899	92.1465	94.8139	95.0229
	1780305				92.5526	95.2318
3	1788105	1.7916e+06	4947.63	0.276156	92.928	95.618	95.7913
	1795102				93.2648	95.9645
Mixer - Powder - Bottle (#)	Area	Mean	SD	RSD (%)	Concentration (mg/mL)	Percentage of initial concentration (%)	Mean percentage of initial concentration per bottle (%)	Mean percentage of initial concentration (%)	SD (%)
1	1839429	1.83884e+06	826.608	0.0449526	95.3981	94.5345	94.5066	95.0436	0.678334
	1838260				95.3419	94.4788
2	1848451	1.84538e+06	4348	0.235616	95.8323	94.9648	94.8182
	1842302				95.5364	94.6715
3	1864645	1.86609e+06	2040	0.10932	96.6117	95.7371	95.8059
	1867530				96.7506	95.8747
QuartetRx - Original - Bottle (#)	Area	Mean	SD	RSD (%)	Concentration (mg/mL)	Percentage of initial concentration (%)	Mean percentage of initial concentration per bottle (%)	Mean percentage of initial concentration (%)	SD (%)
1	1679164	1.67695e+06	3128.95	0.186585	87.6849	96.0752	95.9586	96.3168	0.471741
	1674739				87.4719	95.8419
2	1683211	1680402	3972.53	0.236403	87.8797	96.2886	96.1405
	1677593				87.6093	95.9924
3	1691327	1.69388e+06	3611.19	0.213191	88.2703	96.7166	96.8513
	1696434				88.5161	96.9859
QuartetRx - Generic - Bottle (#)	Area	Mean	SD	RSD (%)	Concentration (mg/mL)	Percentage of initial concentration (%)	Mean percentage of initial concentration per bottle (%)	Mean percentage of initial concentration (%)	SD (%)
1	1683379	1683420	57.9828	0.00344434	87.8878	93.8626	93.8647	94.6381	0.673929
	1683461				87.8917	93.8668
2	1706391	1707444	1489.17	0.0872161	88.9953	95.0454	95.0995
	1708497				89.0966	95.1536
3	1700054	1.70454e+06	6337.8	0.37182	88.6903	94.7197	94.95
	1709017				89.1217	95.1804
