# Supplementary material for: Stability evaluation of compounded hydroxyurea 100 mg/mL oral liquids using a novel analytical method involving chemical derivatization
Source: PLoS One. 2022 Jun 24;17(6):e0270206. doi: 10.1371/journal.pone.0270206 (PMC9231814; doi:10.1371/journal.pone.0270206)
Supplement: S3 Appendix — Excel file containing all results related to the pH, concentration determination (density), and ammonia quantification. (XLSX) [file pone.0270206.s005.xlsx]

## Sheet: pH_T0-T90
	pH	Mean pH	SD
Mortar T0 - Original - 1	5.39	5.39333	0.0152753
Mortar T0 - Original - 2	5.41
Mortar T0 - Original - 3	5.38
Mortar T0 - Generic - 1	4.18	4.18	0.01
Mortar T0 - Generic - 2	4.19
Mortar T0 - Generic - 3	4.17
Mortar T0 - Powder - 1	4.16	4.20667	0.0450925
Mortar T0 - Powder - 2	4.25
Mortar T0 - Powder - 3	4.21
Mixer T0 - Powder - 1	4.28	4.26333	0.0208167
Mixer T0 - Powder - 2	4.27
Mixer T0 - Powder - 3	4.24
QuartetRx T0 - Original - 1	5.45	5.45	0
QuartetRx T0 - Original - 2	5.45
QuartetRx T0 - Original - 3	5.45
QuartetRx T0 - Generic - 1	4.48	4.48333	0.0057735
QuartetRx T0 - Generic - 2	4.48
QuartetRx T0 - Generic - 3	4.49
Mortar T90 - Original - 1	5.96	5.95	0.01
Mortar T90 - Original - 2	5.95
Mortar T90 - Original - 3	5.94
Mortar T90 - Generic - 1	5.6	5.60667	0.011547
Mortar T90 - Generic - 2	5.62
Mortar T90 - Generic - 3	5.6
Mortar T90 - Powder - 1	5.64	5.62	0.0173205
Mortar T90 - Powder - 2	5.61
Mortar T90 - Powder - 3	5.61
Mixer T90 - Powder - 1	5.98	5.88	0.14
Mixer T90 - Powder - 2	5.94
Mixer T90 - Powder - 3	5.72
QuartetRx T90 - Original - 1	5.93	5.92333	0.011547
QuartetRx T90 - Original - 2	5.93
QuartetRx T90 - Original - 3	5.91
QuartetRx T90 - Generic - 1	5.55	5.55	0.01
QuartetRx T90 - Generic - 2	5.56
QuartetRx T90 - Generic - 3	5.54

## Sheet: density_concentration accuracy
	Mass (g)	Mean mass (g)			Mass - Whole capsules (g)	Mass - Empty capsules (g)	Mass- Capsule content (g)
Ora-Blend - 50 mL (1)	56.9639	56.9441		Original capsules - 10 capsules	6.98361	0.9614	6.02221
Ora-Blend - 50 mL (2)	56.8838			Generic capsules - 10 capsules	5.7841	0.7269	5.0572
Ora-Blend - 50 mL (3)	56.9846
Original capsules - 10 whole caps. (1)	6.9385	6.94633
Original capsules - 10 whole caps. (2)	6.9587				Mass of powder used for the preparation of 100 mg/mL HU oral liquids (g)	Mean mass of powder used for the preparation of 100 mg/mL HU oral liquids (g)
Original capsules - 10 whole caps. (3)	6.9418			Mortar - Powder - 1	5.065	5.05767
Generic capsules - 10 whole caps. (1)	5.7537	5.78723		Mortar - Powder - 2	5.039
Generic capsules - 10 whole caps. (2)	5.8234			Mortar - Powder - 3	5.069
Generic capsules - 10 whole caps. (3)	5.7846
	Mass (g)	Density (mg/mL)	Mean density (mg/mL)	Total volume of HU oral liquids (mL)	Density calculated HU concentration (mg/mL)	Measured HU concentration on T0 (mg/mL)	Accuracy (%)
Mortar - Original - 10 mL (1)	11.7457	1.17457	1.17553	53.5642	93.3459	93.01	100.361
Mortar - Original - 10 mL (2)	11.7645	1.17645
Mortar - Original - 10 mL (3)	11.7557	1.17557
Mortar - Generic - 10 mL (1)	11.7248	1.17248	1.17268	52.8713	94.5692	96.17	98.3355
Mortar - Generic - 10 mL (2)	11.7274	1.17274
Mortar - Generic - 10 mL (3)	11.7283	1.17283
Mortar - Powder - 10 mL (1)	11.7032	1.17032	1.16997	52.9943	94.3497	97.19	97.0776
Mortar - Powder - 10 mL (2)	11.6927	1.16927
Mortar - Powder - 10 mL (3)	11.7032	1.17032
QuartetRx - Original - 10 mL (1)	11.6656	1.16656	1.16942	54.6341	91.5179	91.27	100.272
QuartetRx - Original - 10 mL (2)	11.6935	1.16935
QuartetRx - Original - 10 mL (3)	11.7236	1.17236
QuartetRx - Generic - 10 mL (1)	11.6293	1.16293	1.16197	53.9871	92.6148	93.63	98.9157
QuartetRx - Generic - 10 mL (2)	11.6128	1.16128
QuartetRx - Generic - 10 mL (3)	11.617	1.1617

## Sheet: ammonium_T0-T90
	Fluoresence measurement	Fluorescence after blank suppression	Ammonium concentration measured (mM)	Ammonium concentration with correction for dilution (mM)	Mean ammonium concentration with correction for dilution (mM)		Ammonium concentration (mM)	Fluoresence signal
BLK - 1	4.859						0	0
BLK - 2	4.666						0.025	0.7405
0,025 mM -1	5.4	0.6375					0.05	1.6495
0,025 mM -2	5.606	0.8435					0.1	3.103
0,05 mM - 1	6.161	1.3985					0.25	8.6975
0,05 mM - 2	6.663	1.9005					0.5	17.9575
0,1 mM -1	7.864	3.1015					1	30.0625
0,1 mM -2	7.867	3.1045
0,25 mM -1	13.71	8.9475					Intersection	0.4191
0,25 mM -2	13.21	8.4475					Slope	30.793
0,5 mM -1	24.37	19.6075
0,5 mM -2	21.07	16.3075
1,0 mM -1	34.73	29.9675
1,0 mM -2	34.92	30.1575
Mortar - T0 - Powder - 1	7.853	3.0905	0.0867535	0.173507	0.187081
Mortar - T0 - Powder - 2	8.271	3.5085	0.100328	0.200656
Mortar - T0 - Original - 1	8.709	3.9465	0.114552	0.229104	0.218907
Mortar - T0 - Original - 2	8.395	3.6325	0.104355	0.20871
Mortar - T0 - Generic - 1	8.501	3.7385	0.107797	0.215594	0.217868
Mortar - T0 - Generic - 2	8.571	3.8085	0.11007	0.220141
QuartetRx - T0 - Generic - 1	49.22	44.4575	1.43014	2.86029	3.50816
QuartetRx - T0 - Generic - 2	69.17	64.4075	2.07802	4.15604
QuartetRx - T0 - Original - 1	152.7	147.938	4.79065	9.58129	7.97054
QuartetRx - T0 - Original - 2	103.1	98.3375	3.17989	6.35978
Mortar - T90 - Powder - 1	46.36	41.5975	1.33726	18.7217	18.5103
Mortar - T90 - Powder - 2	45.43	40.6675	1.30706	18.2989
Mortar - T90 - Original - 1	53.22	48.4575	1.56004	21.8406	21.6133
Mortar - T90 - Original - 2	52.22	47.4575	1.52757	21.386
Mortar - T90 - Generic - 1	45.44	40.6775	1.30739	18.3034	18.1352
Mortar - T90 - Generic - 2	44.7	39.9375	1.28336	17.967
QuartetRx - T90 - Generic - 1	46.5	41.7375	1.34181	18.7854	19.2468
QuartetRx - T90 - Generic - 2	48.53	43.7675	1.40774	19.7083
QuartetRx - T90 - Original - 1	48.61	43.8475	1.41033	19.7447	19.806
QuartetRx - T90 - Original - 2	48.88	44.1175	1.4191	19.8674
Mixer - T0 - Powder - 1	10.64	5.8775	0.177261	0.354522	0.368162
Mixer - T0 - Powder - 2	11.06	6.2975	0.190901	0.381801
Mixer - T14 - Powder - 1	19.67	14.9075	0.47051	3.29357	3.35267
Mixer - T14 - Powder - 2	20.19	15.4275	0.487396	3.41178
Mixer - T30 - Powder - 1	40.3	35.5375	1.14047	7.98327	8.0617
Mixer - T30 - Powder - 2	40.99	36.2275	1.16287	8.14012
Mixer - T60 - Powder - 1	43.23	38.4675	1.23562	17.2987	17.3328
Mixer - T60 - Powder - 2	43.38	38.6175	1.24049	17.3669
Mixer - T90 - Powder - 1	69.33	64.5675	2.08321	29.165	29.3832
Mixer - T90 - Powder - 2	70.29	65.5275	2.11439	29.6015
